# Supplementary material for: N-Methyl- and N-Phenylpiperazine Functionalized Styryl Dyes Inside Cucurbiturils: Theoretical Assessment of the Factors Governing the Host–Guest Recognition
Source: Molecules. 2023 Dec 16;28(24):8130. doi: 10.3390/molecules28248130 (PMC10746092; doi:10.3390/molecules28248130)
Supplement: Supplementary file 1 [file molecules-28-08130-s001.zip]

Archive with 1 entries (1 files):
- molecules-2754732-supplementary.pdf
